# Supplementary material for: Peroxisomal Targeting as a Sensitive Tool to Detect Protein-Small RNA Interactions through in Vivo Piggybacking
Source: Front Plant Sci. 2018 Feb 9;9:135. doi: 10.3389/fpls.2018.00135 (PMC5812032; doi:10.3389/fpls.2018.00135)
Supplement: Supplementary file 1 [file Table_1.XLSX]

## Sheet: Perox-P19
Supplementary Table 1: mass spectrometry analysis of proteins extracted from peroxisome isolates analysed in Figure 2
Protein extraction for mass spectrometry analysis
Peroxisome isolation and protein extraction: peroxisome isolation was performed as indicated in the Materials and Methods section. Proteins were precipitated by adding 3-4 volumes of acetone to the phenolic phase obtained following Trizol/chloroform extraction. After over-night precipitation at -20°C, proteins were pelleted through centrifugation at 13000 rpm for 15 min at 4°C in a benchtop centr…
Mass spectrometry proteomic analysis
Mass spectrometry analysis was performed at the Plateforme Proteomique Strasbourg – Esplanade, IBMC, CNRS, as followed.
Protein digestion: proteins in resuspension buffer/Laemmli 1X were first precipitated with 100% Methanol / 0.1 M Ammonium Acetate (5 volumes). Protein pellets were then washed 2 times, vacuum dried and re-suspended in 50 mM ammonium bicarbonate. After reduction-alkylation step (5 mM DTT, 10 mM Iodoacetamide), proteins were digested overnight with 200 ng of sequencing-grade trypsin (Promega). Afte…
Nano-liquid Chromatography – electrospray Ionization TripleTOF MS/MS analysis: before injection, dried peptides were re-suspended in 15 μL 0.1% Formic acid (solvent A). One third of each sample was injected into a NanoLC-2DPlus system (nanoFlexChiP module; Eksigent, ABSciex, Concord, Ontario, Canada) coupled to a TripleTOF 5600 mass spectrometer (ABSciex) operating in positive mode. Peptides were…
Database search and data analysis: raw data was converted to Mascot Generic File format (.mgf) and searched against the TAIR database supplemented by a decoy database (reverse sequences). The database search algorithm used was Mascot (version 2.2, Matrix Science, London, UK) through ProteinScape 3.1 package (Bruker Daltonics, Leipzig, Germany). The following peptide modifications were allowed dur…
PROTEINS IDENTIFIED ONLY IN THE P19HASKL SAMPLES
						P19HA											P19HASKL
						#2					#8						#1					#2
Protein Set	Description		#Peptide	#Quant.Peptide		Status	#Peptides	#Spectra	Specific SC	Weighted SC	Status	#Peptides	#Spectra	Specific SC	Weighted SC		Status	#Peptides	#Spectra	Specific SC	Weighted SC	Status	#Peptides	#Spectra	Specific SC	Weighted SC
P19PX	P19PX, sequence from M.Incarbone		5	5			0		0	0		0		0	0			0		0	0	Typical	2	18	4	4
AT3G08530.1	Clathrin, heavy chain		2	2			0		0	0		0		0	0			0		0	0	Typical	2	4	4	4
AT5G20070.1	nudix hydrolase homolog 19, Symbol...		2	2			0		0	0		0		0	0			0		0	0	Typical	2	4	4	4
AT5G59880.1	actin depolymerizing factor 3, Sym...		2	2			0		0	0		0		0	0			0		0	0	Typical	2	4	4	4
AT4G02520.1	glutathione S-transferase PHI 2, S...		3	3			0		0	0		0		0	0			0		0	0	Typical	3	3	3	3
AT3G03250.1	UDP-GLUCOSE PYROPHOSPHORYLASE 1, S...		2	2			0		0	0		0		0	0			0		0	0	Typical	2	3	3	3
AT3G48730.1	glutamate-1-semialdehyde 2,1-amino...		2	2			0		0	0		0		0	0			0		0	0	Typical	2	3	3	3
AT2G27530.1	Ribosomal protein L1p/L10e family,...		2	2			0		0	0		0		0	0			0		0	0	Typical	2	3	3	3
AT2G40010.1	Ribosomal protein L10 family protein		1	1			0		0	0		0		0	0			0		0	0	Typical	1	3	3	3
AT3G22110.1	20S proteasome alpha subunit C1, S...		1	1			0		0	0		0		0	0			0		0	0	Typical	1	2	2	2
AT3G45030.1-AT5G62300.1	Ribosomal protein S10p...		2	2			0		0	0		0		0	0			0		0	0	Typical	2	2	2	2
AT5G65010.2	asparagine synthetase 2, Symbols: ...		2	2			0		0	0		0		0	0			0		0	0	Typical	2	2	2	2
ATCG00350.1	Photosystem I, PsaA/PsaB protein, ...		2	2			0		0	0		0		0	0			0		0	0	Typical	2	2	2	2
AT4G20890.1	tubulin beta-9 chain, Symbols: TUB9		2	2			0		0	0		0		0	0			0		0	0	Typical	2	2	1	1.5
AT3G48990.1	AMP-dependent synthetase and ligas...		1	1			0		0	0		0		0	0			0		0	0	Typical	1	2	2	2
AT1G17290.1	alanine aminotransferas, Symbols: ...		2	2			0		0	0		0		0	0			0		0	0	Typical	2	2	2	2
AT5G44340.1	tubulin beta chain 4, Symbols: TUB4		2	2			0		0	0		0		0	0			0		0	0	Typical	2	2	1	1.5
AT5G25590.1	Protein of unknown function (DUF63...		2	2			0		0	0		0		0	0			0		0	0	Typical	2	2	2	2
AT2G42600.2	phosphoenolpyruvate carboxylase 2,...		2	2			0		0	0		0		0	0			0		0	0	Typical	2	2	2	2
AT1G30520.1	acyl-activating enzyme 14, Symbols...		1	1			0		0	0		0		0	0			0		0	0	Typical	1	2	2	2
AT5G48545.1	histidine triad nucleotide-binding...		1	1			0		0	0		0		0	0			0		0	0	Typical	1	2	2	2
AT1G79810.1	Pex2/Pex12 N-terminal domain-conta...		1	1			0		0	0		0		0	0			0		0	0	Typical	1	2	2	2
AT1G07770.1-AT5G59850.1	ribosomal protein S15A...		1	1			0		0	0		0		0	0			0		0	0	Typical	1	2	2	2
AT1G19550.1	Glutathione S-transferase family p...		1	1			0		0	0		0		0	0			0		0	0	Typical	1	2	2	2
AT1G78380.1	glutathione S-transferase TAU 19, ...		1	1			0		0	0		0		0	0			0		0	0	Typical	1	2	2	2
AT1G55860.1	ubiquitin-protein ligase 1, Symbol...		2	2			0		0	0		0		0	0			0		0	0	Typical	2	2	2	2
AT1G78680.1	gamma-glutamyl hydrolase 2, Symbol...		1	1			0		0	0		0		0	0			0		0	0	Typical	1	1	1	1
AT1G04480.1-AT2G33370.1-AT3G04400.1	Ribosomal ...		1	1			0		0	0		0		0	0			0		0	0	Typical	1	1	1	1
AT1G79040.1	photosystem II subunit R, Symbols:...		1	1			0		0	0		0		0	0			0		0	0	Typical	1	1	1	1
AT1G17260.1	autoinhibited H(+)-ATPase isoform ...		1	1			0		0	0		0		0	0			0		0	0	Typical	1	1	1	1
AT5G51150.1	Mitochondrial import inner membran...		1	1			0		0	0		0		0	0			0		0	0	Typical	1	1	1	1
AT4G34150.1	Calcium-dependent lipid-binding (C...		1	1			0		0	0		0		0	0			0		0	0	Typical	1	1	1	1
AT1G65520.1	delta(3), delta(2)-enoyl CoA isome...		1	1			0		0	0		0		0	0			0		0	0	Typical	1	1	1	1
AT2G37170.1	plasma membrane intrinsic protein ...		1	1			0		0	0		0		0	0			0		0	0	Typical	1	1	1	1
AT1G56410.1	heat shock protein 70 (Hsp 70) fam...		1	1			0		0	0		0		0	0			0		0	0	Typical	1	1	1	1
PROTEINS IDENTIFIED ONLY IN THE P19HA SAMPLES
						P19HA											P19HASKL
						#2					#8						#1					#2
Protein Set	Description		#Peptide	#Quant.Peptide		Status	#Peptides	#Spectra	Specific SC	Weighted SC	Status	#Peptides	#Spectra	Specific SC	Weighted SC		Status	#Peptides	#Spectra	Specific SC	Weighted SC	Status	#Peptides	#Spectra	Specific SC	Weighted SC
AT1G18390.2	Protein kinase superfamily protein		1	1		Typical	1	19	19	19	Typical	1	12	12	12			0		0	0		0		0	0
AT5G37510.2	NADH-ubiquinone dehydrogenase, mit...		8	8		Typical	4	6	6	6	Typical	5	7	7	7			0		0	0		0		0	0
AT3G48000.1	aldehyde dehydrogenase 2B4, Symbol...		7	7		Typical	5	6	6	6	Typical	4	6	6	6			0		0	0		0		0	0
AT3G55290.1	NAD(P)-binding Rossmann-fold super...		5	5		Typical	4	6	4	5.27273	Typical	4	6	3	4.90909			0		0	0		0		0	0
AT1G06680.1	photosystem II subunit P-1, Symbol...		5	5		Typical	3	4	4	4	Typical	4	6	6	6			0		0	0		0		0	0
AT1G03130.1	photosystem I subunit D-2, Symbols...		4	4		Typical	2	4	4	4	Typical	4	6	6	6			0		0	0		0		0	0
AT3G61200.1	Thioesterase superfamily protein		3	3		Typical	1	1	1	1	Typical	3	6	6	6			0		0	0		0		0	0
AT4G02930.1	GTP binding Elongation factor Tu f...		8	8		Typical	5	8	8	8	Typical	4	5	4	4.25			0		0	0		0		0	0
AT3G46170.1	NAD(P)-binding Rossmann-fold super...		3	3		Typical	2	4	2	2.72727	Typical	3	5	2	3.09091			0		0	0		0		0	0
AT3G27240.1	Cytochrome C1 family		3	3		Typical	2	4	2	2.61538	Typical	3	5	2	2.92308			0		0	0		0		0	0
AT5G49360.1	beta-xylosidase 1, Symbols: BXL1, ...		2	2		Typical	2	3	3	3	Typical	2	5	5	5			0		0	0		0		0	0
AT3G08940.2	light harvesting complex photosyst...		2	2		Typical	2	5	5	5	Typical	1	4	4	4			0		0	0		0		0	0
AT4G00570.1	NAD-dependent malic enzyme 2, Symb...		7	7		Typical	3	3	3	3	Typical	4	4	4	4			0		0	0		0		0	0
AT3G04790.1	Ribose 5-phosphate isomerase, type...		3	3		Typical	2	2	2	2	Typical	3	4	4	4			0		0	0		0		0	0
AT1G61520.1	photosystem I light harvesting com...		2	2		Typical	1	2	2	2	Typical	2	4	4	4			0		0	0		0		0	0
AT1G08830.1	copper/zinc superoxide dismutase 1...		1	1		Typical	1	5	5	5	Typical	1	3	3	3			0		0	0		0		0	0
AT3G59760.1	O-acetylserine (thiol) lyase isofo...		4	4		Typical	3	4	3	3.83333	Typical	3	3	2	2.83333			0		0	0		0		0	0
AT1G55160.3	unknown protein		2	2		Typical	2	3	3	3	Typical	2	3	3	3			0		0	0		0		0	0
AT1G44575.1	Chlorophyll A-B binding family pro...		3	3		Typical	2	2	2	2	Typical	3	3	3	3			0		0	0		0		0	0
AT1G09340.1	chloroplast RNA binding, Symbols: ...		3	3		Typical	2	2	2	2	Typical	3	3	3	3			0		0	0		0		0	0
AT4G04470.1	Peroxisomal membrane 22 kDa (Mpv17...		2	2		Typical	1	2	2	2	Typical	2	3	3	3			0		0	0		0		0	0
AT5G13430.1	Ubiquinol-cytochrome C reductase i...		2	2		Typical	2	4	4	4	Typical	2	2	2	2			0		0	0		0		0	0
AT4G32470.1	Cytochrome bd ubiquinol oxidase, 1...		2	2		Typical	2	4	4	4	Typical	1	2	2	2			0		0	0		0		0	0
AT1G63940.2	monodehydroascorbate reductase 6, ...		3	3		Typical	2	3	3	3	Typical	2	2	2	2			0		0	0		0		0	0
AT1G03860.1	prohibitin 2, Symbols: ATPHB2, PHB2		2	2		Typical	2	3	3	3	Typical	1	2	2	2			0		0	0		0		0	0
AT4G15955.3	alpha/beta-Hydrolases superfamily ...		3	3		Typical	2	2	2	2	Typical	2	2	2	2			0		0	0		0		0	0
AT4G08900.1	arginase		2	2		Subset	1	2	0	0.1	Typical	2	2	1	1.05			0		0	0		0		0	0
AT3G54110.1	plant uncoupling mitochondrial pro...		2	2		Typical	2	2	2	2	Typical	2	2	2	2			0		0	0		0		0	0
AT1G32060.1	phosphoribulokinase, Symbols: PRK		2	2		Typical	1	2	2	2	Typical	2	2	2	2			0		0	0		0		0	0
AT2G43750.1	O-acetylserine (thiol) lyase B, Sy...		2	2		Subset	1	1	0	0.166667	Typical	2	2	1	1.16667			0		0	0		0		0	0
AT1G22840.1	CYTOCHROME C-1, Symbols: CYTC-1, A...		2	2		Typical	2	3	3	3	Typical	1	1	1	1			0		0	0		0		0	0
AT3G58610.1	ketol-acid reductoisomerase		3	3		Typical	3	4	4	4		0		0	0			0		0	0		0		0	0
AT2G07727.1-ATMG00220.1	Di-haem cytochrome, tr...		1	1		Typical	1	4	4	4		0		0	0			0		0	0		0		0	0
AT1G29670.1	GDSL-like Lipase/Acylhydrolase sup...		2	2		Typical	2	3	3	3		0		0	0			0		0	0		0		0	0
AT5G42650.1	allene oxide synthase, Symbols: AO...		1	1		Typical	1	2	2	2		0		0	0			0		0	0		0		0	0
ATMG00640.1	hydrogen ion transporting ATP synt...		1	1		Typical	1	2	2	2		0		0	0			0		0	0		0		0	0
AT4G29480.1	Mitochondrial ATP synthase subunit...		1	1		Typical	1	1	1	1		0		0	0			0		0	0		0		0	0
AT1G28320.1	protease-related, Symbols: DEG15		1	1		Typical	1	1	1	1		0		0	0			0		0	0		0		0	0
AT1G01170.1	Protein of unknown function (DUF1138)		1	1		Typical	1	1	1	1		0		0	0			0		0	0		0		0	0
AT4G18930.1	RNA ligase/cyclic nucleotide phosp...		1	1		Typical	1	1	1	1		0		0	0			0		0	0		0		0	0
AT4G22310.1	Uncharacterised protein family (UP...		1	1		Typical	1	1	1	1		0		0	0			0		0	0		0		0	0
AT4G05590.2	unknown protein		1	1		Typical	1	1	1	1		0		0	0			0		0	0		0		0	0
AT5G08280.1	hydroxymethylbilane synthase, Symb...		1	1		Typical	1	1	1	1		0		0	0			0		0	0		0		0	0
AT5G40740.1	unknown protein		1	1		Typical	1	1	1	1		0		0	0			0		0	0		0		0	0
AT4G16450.1	unknown protein		1	1		Typical	1	1	1	1		0		0	0			0		0	0		0		0	0
AT3G45300.1	isovaleryl-CoA-dehydrogenase, Symb...		4	4			0		0	0	Typical	4	6	6	6			0		0	0		0		0	0
AT5G13450.1	delta subunit of Mt ATP synthase, ...		4	4			0		0	0	Typical	4	6	6	6			0		0	0		0		0	0
AT5G52840.1	NADH-ubiquinone oxidoreductase-rel...		4	4			0		0	0	Typical	4	6	6	6			0		0	0		0		0	0
AT3G47110.1	Leucine-rich repeat protein kinase...		2	2			0		0	0	Typical	2	6	6	6			0		0	0		0		0	0
AT1G03090.2	methylcrotonyl-CoA carboxylase alp...		3	3			0		0	0	Typical	3	5	5	5			0		0	0		0		0	0
AT5G04140.2	glutamate synthase 1, Symbols: GLU...		2	2			0		0	0	Typical	2	4	4	4			0		0	0		0		0	0
AT4G11010.1	nucleoside diphosphate kinase 3, S...		2	2			0		0	0	Typical	2	4	4	4			0		0	0		0		0	0
AT1G04820.1-AT1G50010.1	tubulin alpha-4 chain,...		2	2			0		0	0	Typical	2	4	4	4			0		0	0		0		0	0
AT2G42740.1	ribosomal protein large subunit 16...		2	2			0		0	0	Typical	2	3	3	3			0		0	0		0		0	0
AT5G65720.1	nitrogen fixation S (NIFS)-like 1,...		2	2			0		0	0	Typical	2	3	3	3			0		0	0		0		0	0
AT3G58510.1	DEA(D/H)-box RNA helicase family p...		2	2			0		0	0	Typical	2	3	3	3			0		0	0		0		0	0
AT5G20010.1	RAS-related nuclear protein-1, Sym...		3	3			0		0	0	Typical	3	3	3	3			0		0	0		0		0	0
AT5G54270.1	light-harvesting chlorophyll B-bin...		2	2			0		0	0	Typical	2	3	3	3			0		0	0		0		0	0
AT2G07707.1-ATMG00480.1	Plant mitochondrial AT...		2	2			0		0	0	Typical	2	3	3	3			0		0	0		0		0	0
AT4G34030.1	3-methylcrotonyl-CoA carboxylase, ...		2	2			0		0	0	Typical	2	2	2	2			0		0	0		0		0	0
AT2G14170.1	aldehyde dehydrogenase 6B2, Symbo...		2	2			0		0	0	Typical	2	2	2	2			0		0	0		0		0	0
AT5G20720.1	chaperonin 20, Symbols: CPN20, CPN...		1	1			0		0	0	Typical	1	2	2	2			0		0	0		0		0	0
AT2G24200.1	Cytosol aminopeptidase family protein		2	2			0		0	0	Typical	2	2	2	2			0		0	0		0		0	0
AT5G61410.1	D-ribulose-5-phosphate-3-epimerase...		1	1			0		0	0	Typical	1	2	2	2			0		0	0		0		0	0
AT4G30010.1	unknown protein		1	1			0		0	0	Typical	1	2	2	2			0		0	0		0		0	0
AT2G16600.1	rotamase CYP 3, Symbols: ROC3		1	1			0		0	0	Typical	1	2	2	2			0		0	0		0		0	0
AT2G26800.2	Aldolase superfamily protein		1	1			0		0	0	Typical	1	2	2	2			0		0	0		0		0	0
AT4G34700.1	LYR family of Fe/S cluster biogene...		1	1			0		0	0	Typical	1	2	2	2			0		0	0		0		0	0
AT4G13430.1	isopropyl malate isomerase large s...		1	1			0		0	0	Typical	1	2	2	2			0		0	0		0		0	0
AT3G15880.2	WUS-interacting protein 2, Symbols...		2	2			0		0	0	Typical	2	2	2	2			0		0	0		0		0	0
AT4G26860.2	Predicted pyridoxal phosphate-depe...		1	1			0		0	0	Typical	1	1	1	1			0		0	0		0		0	0
AT1G47750.1	peroxin 11A, Symbols: PEX11A		1	1			0		0	0	Typical	1	1	1	1			0		0	0		0		0	0
AT2G09990.1	Ribosomal protein S5 domain 2-like...		1	1			0		0	0	Typical	1	1	1	1			0		0	0		0		0	0
AT1G59900.1	pyruvate dehydrogenase complex E1 ...		1	1			0		0	0	Typical	1	1	1	1			0		0	0		0		0	0
AT1G18080.1	Transducin/WD40 repeat-like superf...		1	1			0		0	0	Typical	1	1	1	1			0		0	0		0		0	0
AT3G16700.1	Fumarylacetoacetate (FAA) hydrolas...		1	1			0		0	0	Typical	1	1	1	1			0		0	0		0		0	0
AT3G63140.1	chloroplast stem-loop binding prot...		1	1			0		0	0	Typical	1	1	1	1			0		0	0		0		0	0
AT1G19580.1	gamma carbonic anhydrase 1, Symbol...		1	1			0		0	0	Typical	1	1	1	1			0		0	0		0		0	0
PROTEINS WITH A RATIO P19HASKL/P19 >2 or <0.5
						P19											P19PX
						#2					#8						#1					#2						RATIO
Protein Set	Description		#Peptide	#Quant.Peptide		Status	#Peptides	#Spectra	Specific SC	Weighted SC	Status	#Peptides	#Spectra	Specific SC	Weighted SC		Status	#Peptides	#Spectra	Specific SC	Weighted SC	Status	#Peptides	#Spectra	Specific SC	Weighted SC		P19PX/P19
AT1G04410.1	Lactate/malate dehydrogenase famil...		5	5		Typical	2	3	3	3	Typical	1	2	2	2		Typical	2	2	2	2	Typical	5	15	15	15		3.4
AT4G34870.1	rotamase cyclophilin 5, Symbols: R...		2	2		Typical	1	1	1	1		0		0	0			0		0	0	Typical	2	2	2	2		2
AT4G14880.1	O-acetylserine (thiol) lyase (OAS-...		5	5			0		0	0	Typical	2	2	2	2			0		0	0	Typical	4	7	7	7		3.5
AT3G55440.1	triosephosphate isomerase, Symbols...		5	5			0		0	0	Typical	2	4	3	3.6875			0		0	0	Typical	5	10	8	9.375		2.5
AT1G20260.1	ATPase, V1 complex, subunit B protein		5	5			0		0	0	Typical	2	3	3	3			0		0	0	Typical	5	7	7	7		2.33333
AT1G64190.1	6-phosphogluconate dehydrogenase f...		4	4			0		0	0	Typical	3	5	1	1.70588			0		0	0	Typical	4	10	2	3.41176		2
AT4G26530.1	Aldolase superfamily protein		4	4			0		0	0	Subset	2	3	0	0.428571			0		0	0	Typical	4	6	3	3.42857		2
AT3G11940.1	ribosomal protein 5A, Symbols: ATR...		2	2			0		0	0	Typical	1	2	2	2			0		0	0	Typical	2	4	4	4		2
Protein Set	Description		#Peptide	#Quant.Peptide		Status	#Peptides	#Spectra	Specific SC	Weighted SC	Status	#Peptides	#Spectra	Specific SC	Weighted SC		Status	#Peptides	#Spectra	Specific SC	Weighted SC	Status	#Peptides	#Spectra	Specific SC	Weighted SC		P19PX/P19
AT4G33010.1	glycine decarboxylase P-protein 1,...		52	52		Typical	36	149	80	132.593	Typical	49	201	106	178.41		Typical	12	31	10	26.0065	Typical	31	88	38	76.1107		0.34
AT2G26080.1	glycine decarboxylase P-protein 2,...		42	42		Typical	28	97	28	44.4072	Typical	38	130	35	57.5896		Typical	9	23	2	6.99348	Typical	24	58	8	19.8893		0.356828
AT3G06860.1	multifunctional protein 2, Symbols...		40	40		Typical	31	80	80	80	Typical	35	99	99	99		Typical	11	20	20	20	Typical	20	51	51	51		0.396648
ATCG00480.1	ATP synthase subunit beta, Symbols...		21	21		Typical	18	42	38	39.4767	Typical	17	39	35	36.4767		Typical	8	14	13	13.3692	Typical	10	21	17	18.4767		0.432099
AT1G67090.1	ribulose bisphosphate carboxylase ...		13	13		Typical	8	24	13	21.2064	Typical	13	48	26	42.4127		Typical	3	6	1	4.73016	Typical	6	20	7	16.6984		0.361111
AT5G50850.1	Transketolase family protein, Symb...		12	12		Typical	9	19	19	19	Typical	11	21	21	21		Typical	2	6	6	6	Typical	7	13	13	13		0.475
AT5G38420.1	Ribulose bisphosphate carboxylase ...		13	13		Sameset	5	21	2	12.119	Typical	12	41	12	23.8006		Subset	2	5	0	1.19048	Sameset	4	16	1	5.97024		0.33871
AT5G38430.1	Ribulose bisphosphate carboxylase ...		8	8		Subset	4	19	0	0.674603	Typical	8	30	1	1.78671		Subset	2	5	0	0.0793651	Subset	3	15	0	0.331349		0.408163
AT3G61440.1	cysteine synthase C1, Symbols: ATC...		12	12		Typical	11	23	23	23	Typical	8	23	23	23		Typical	2	4	4	4	Typical	7	13	13	13		0.369565
AT5G19760.1	Mitochondrial substrate carrier fa...		11	11		Typical	10	24	24	24	Typical	10	22	22	22		Typical	3	4	4	4	Typical	5	12	12	12		0.347826
ATCG00680.1	photosystem II reaction center pro...		9	9		Typical	5	9	9	9	Typical	8	17	17	17		Typical	2	4	4	4	Typical	4	6	6	6		0.384615
AT1G54340.1	isocitrate dehydrogenase, Symbols:...		11	11		Typical	5	7	5	6.03704	Typical	8	10	5	7.59259		Typical	3	4	3	3.51852	Typical	2	3	1	2.03704		0.411765
AT1G48320.1	Thioesterase superfamily protein		3	3		Typical	3	9	9	9	Typical	2	7	7	7		Typical	1	4	4	4	Typical	2	3	3	3		0.4375
AT5G07440.1	glutamate dehydrogenase 2, Symbols...		6	6		Typical	1	2	2	2	Typical	6	14	14	14		Typical	2	3	3	3	Typical	2	5	5	5		0.5
AT2G21330.1	fructose-bisphosphate aldolase 1, ...		7	7		Typical	4	10	9	9.36986	Typical	6	11	11	11		Typical	2	3	3	3	Typical	1	4	4	4		0.333333
AT4G02340.1	alpha/beta-Hydrolases superfamily ...		4	4		Typical	3	9	9	9	Typical	4	10	10	10		Typical	1	3	3	3	Typical	2	6	6	6		0.473684
AT5G27600.1	long-chain acyl-CoA synthetase 7, ...		10	10		Typical	8	13	11	11.2843	Typical	8	13	11	11.2843		Subset	1	2	0	0.284264	Typical	5	7	6	6.14213		0.346154
AT5G42890.1	sterol carrier protein 2, Symbols:...		5	5		Typical	5	10	10	10	Typical	5	12	12	12		Typical	1	2	2	2	Typical	3	7	7	7		0.409091
AT4G20360.1	RAB GTPase homolog E1B, Symbols: A...		7	7		Typical	6	14	14	14	Typical	6	11	10	10.75		Typical	1	2	2	2	Typical	5	10	10	10		0.48
AT5G01530.1	light harvesting complex photosyst...		3	3		Typical	3	9	9	9	Typical	3	11	11	11		Typical	1	2	2	2	Typical	3	6	6	6		0.4
AT5G03290.1	isocitrate dehydrogenase V, Symbol...		6	6		Typical	4	8	5	7.375	Typical	5	11	9	10.5833		Typical	1	2	2	2	Typical	3	4	3	3.79167		0.315789
AT5G67500.2	voltage dependent anion channel 2,...		4	4		Typical	3	6	6	6	Typical	4	7	7	7		Typical	1	2	2	2	Typical	3	3	3	3		0.384615
ATCG00340.1	Photosystem I, PsaA/PsaB protein, ...		4	4		Typical	4	6	6	6	Typical	4	7	7	7		Typical	1	2	2	2	Typical	2	3	3	3		0.384615
AT2G38540.1	lipid transfer protein 1, Symbols:...		3	3		Typical	3	6	6	6	Typical	3	6	6	6		Typical	1	2	2	2	Typical	2	4	4	4		0.5
AT2G30970.1	aspartate aminotransferase 1, Symb...		11	11		Typical	8	14	14	14	Typical	11	19	19	19		Typical	1	1	1	1	Typical	6	8	8	8		0.272727
AT3G47520.1	malate dehydrogenase, Symbols: MDH		3	3		Typical	3	8	2	2.12973	Subset	2	5	0	0.108108		Subset	1	1	0	0.0216216	Typical	2	3	2	2.02162		0.307692
AT4G04640.1	ATPase, F1 complex, gamma subunit ...		4	4		Typical	2	4	4	4	Typical	3	4	4	4		Typical	1	1	1	1	Typical	1	2	2	2		0.375
AT4G10340.1	light harvesting complex of photos...		5	5		Typical	1	2	2	2	Typical	4	11	11	11		Typical	1	1	1	1		0		0	0		0.0769231
AT1G48030.1	mitochondrial lipoamide dehydrogen...		23	23		Typical	16	34	18	33.0588	Typical	23	57	32	55.5294			0		0	0	Typical	13	28	14	27.1765		0.307692
AT3G23990.1	heat shock protein 60, Symbols: HS...		15	15		Typical	12	26	12	22.3704	Typical	14	35	19	30.8519			0		0	0	Typical	9	18	9	15.6667		0.295082
AT2G42490.1	Copper amine oxidase family protein		14	14		Typical	5	9	9	9	Typical	12	35	35	35			0		0	0	Typical	9	18	18	18		0.409091
AT5G14780.1	formate dehydrogenase, Symbols: FDH		13	13		Typical	5	7	7	7	Typical	12	30	30	30			0		0	0	Typical	7	13	13	13		0.351351
AT3G17240.1	lipoamide dehydrogenase 2, Symbols...		10	10		Typical	7	17	1	1.94118	Typical	10	27	2	3.47059			0		0	0	Typical	6	15	1	1.82353		0.340909
AT2G33210.1	heat shock protein 60-2, Symbols: ...		11	11		Typical	8	18	4	7.62963	Typical	11	25	9	13.1481			0		0	0	Typical	6	10	1	3.33333		0.232558
AT1G42970.1	glyceraldehyde-3-phosphate dehydro...		14	14		Typical	8	13	9	10.8889	Typical	12	25	19	21.8333			0		0	0	Typical	5	10	6	7.88889		0.263158
AT3G60750.1	Transketolase		11	11		Typical	8	15	15	15	Typical	9	23	23	23			0		0	0	Typical	9	16	16	16		0.421053
AT3G26650.1	glyceraldehyde 3-phosphate dehydro...		10	10		Sameset	5	15	11	13.1111	Typical	10	22	16	19.1667			0		0	0	Typical	6	15	11	13.1111		0.405405
AT3G01280.1	voltage dependent anion channel 1,...		7	7		Typical	6	14	12	13.0864	Typical	7	19	17	18.0864			0		0	0	Typical	6	16	15	15.5432		0.484848
AT5G46800.1	Mitochondrial substrate carrier fa...		11	11		Typical	7	12	12	12	Typical	10	18	18	18			0		0	0	Typical	5	11	11	11		0.366667
AT2G35690.1	acyl-CoA oxidase 5, Symbols: ACX5		13	13		Typical	9	18	10	10.839	Typical	10	17	10	10.7341			0		0	0	Typical	7	12	8	8.41948		0.342857
AT5G15090.1	voltage dependent anion channel 3,...		8	8		Typical	6	15	13	13.9136	Typical	8	17	15	15.9136			0		0	0	Typical	5	10	9	9.45679		0.3125
AT2G20420.1	ATP citrate lyase (ACL) family pro...		11	11		Typical	8	14	14	14	Typical	9	16	16	16			0		0	0	Typical	6	7	7	7		0.233333
AT1G20560.1	acyl activating enzyme 1, Symbols:...		8	8		Typical	5	11	11	11	Typical	6	16	16	16			0		0	0	Typical	6	13	13	13		0.481481
AT2G05710.1	aconitase 3, Symbols: ACO3		10	10		Typical	5	8	2	7.4	Typical	9	16	6	13.38			0		0	0	Typical	4	5	1	4.06		0.208333
AT3G15290.1	3-hydroxyacyl-CoA dehydrogenase fa...		5	5		Typical	4	11	11	11	Typical	5	15	15	15			0		0	0	Typical	3	12	12	12		0.461538
AT5G65110.1	acyl-CoA oxidase 2, Symbols: ACX2,...		10	10		Typical	4	8	8	8	Typical	10	15	15	15			0		0	0	Typical	2	4	4	4		0.173913
AT1G51980.1	Insulinase (Peptidase family M16) ...		10	10		Typical	7	14	14	14	Typical	9	14	14	14			0		0	0	Typical	7	11	11	11		0.392857
AT5G08300.1	Succinyl-CoA ligase, alpha subunit		8	8		Typical	5	10	6	9.2	Typical	8	13	7	11.8			0		0	0	Typical	4	6	3	5.4		0.26087
AT3G22200.2	Pyridoxal phosphate (PLP)-dependen...		9	9		Typical	1	2	2	2	Typical	9	13	13	13			0		0	0	Typical	3	6	6	6		0.4
AT2G28000.1	chaperonin-60alpha, Symbols: CPN60...		8	8		Typical	6	9	9	9	Typical	7	11	11	11			0		0	0	Typical	5	8	8	8		0.4
AT5G14040.1	phosphate transporter 3;1, Symbols...		7	7		Typical	4	6	6	6	Typical	6	11	11	11			0		0	0	Typical	2	4	4	4		0.235294
AT4G35830.1	aconitase 1, Symbols: ACO1		5	5		Subset	3	6	0	0.6	Subset	4	10	0	0.82			0		0	0	Typical	4	5	1	1.34		0.3125
AT1G79440.1	aldehyde dehydrogenase 5F1, Symbol...		6	6		Typical	5	5	5	5	Typical	5	10	10	10			0		0	0	Typical	1	1	1	1		0.0666667
AT3G44310.1	nitrilase 1, Symbols: NIT1, ATNIT1...		6	6		Typical	2	4	4	4	Typical	6	10	10	10			0		0	0	Typical	4	7	7	7		0.5
AT4G29130.1	hexokinase 1, Symbols: ATHXK1, GIN...		7	7		Typical	6	7	6	6.84211	Typical	6	9	8	8.84211			0		0	0	Typical	3	3	2	2.84211		0.1875
AT2G44350.2	Citrate synthase family protein, S...		7	7		Typical	2	3	3	3	Typical	6	9	9	9			0		0	0	Typical	3	6	6	6		0.5
AT4G26970.1	aconitase 2, Symbols: ACO2		7	7		Typical	5	7	7	7	Typical	4	8	5	6.8			0		0	0	Typical	3	4	3	3.6		0.266667
AT5G62530.1	aldehyde dehydrogenase 12A1, Symbo...		7	7		Typical	5	6	6	6	Typical	5	8	8	8			0		0	0	Typical	2	3	3	3		0.214286
AT5G23250.1	Succinyl-CoA ligase, alpha subunit		5	5		Typical	3	6	2	2.8	Typical	5	8	2	3.2			0		0	0	Subset	2	3	0	0.6		0.214286
AT3G10920.1	manganese superoxide dismutase 1, ...		3	3		Typical	2	5	5	5	Typical	3	8	8	8			0		0	0	Typical	2	6	6	6		0.461538
AT5G10860.1	Cystathionine beta-synthase (CBS) ...		4	4		Typical	2	4	4	4	Typical	4	8	8	8			0		0	0	Typical	3	5	5	5		0.416667
AT3G02090.2	Insulinase (Peptidase family M16) ...		5	5		Typical	1	2	2	2	Typical	5	8	8	8			0		0	0	Typical	1	2	2	2		0.2
AT5G35630.1	glutamine synthetase 2, Symbols: G...		3	3		Typical	1	2	2	2	Typical	3	7	7	7			0		0	0	Typical	2	2	2	2		0.222222
AT5G40770.1	prohibitin 3, Symbols: ATPHB3, PHB3		6	6		Typical	4	6	6	6	Typical	5	6	6	6			0		0	0	Typical	3	3	3	3		0.25
AT5G40810.1	Cytochrome C1 family		3	3		Typical	2	5	3	4.38462	Typical	3	6	3	5.07692			0		0	0	Typical	1	3	3	3		0.272727
AT5G55070.1	Dihydrolipoamide succinyltransferase		4	4		Typical	4	5	2	3.875	Typical	3	6	2	4.5			0		0	0	Typical	2	2	1	1.625		0.181818
AT4G35260.1	isocitrate dehydrogenase 1, Symbol...		4	4		Typical	2	4	4	4	Typical	4	6	6	6			0		0	0	Typical	1	2	2	2		0.2
AT1G14980.1	chaperonin 10, Symbols: CPN10		4	4		Typical	3	6	6	6	Typical	4	5	5	5			0		0	0	Typical	2	2	2	2		0.181818
AT3G56070.1	rotamase cyclophilin 2, Symbols: ROC2		2	2		Typical	2	4	4	4	Typical	2	5	5	5			0		0	0	Typical	2	3	3	3		0.333333
AT4G26910.1	Dihydrolipoamide succinyltransferase		4	4		Subset	3	3	0	1.125	Typical	3	5	1	2.5			0		0	0	Typical	2	3	2	2.375		0.375
AT4G28750.1	Photosystem I reaction centre subu...		2	2		Typical	2	3	2	2.75	Typical	2	5	3	4.5			0		0	0	Typical	2	3	1	2.5		0.375
AT3G06050.1	peroxiredoxin IIF, Symbols: PRXIIF...		5	5		Typical	2	2	2	2	Typical	3	5	5	5			0		0	0	Typical	2	3	3	3		0.428571
AT3G62030.2	rotamase CYP 4, Symbols: ROC4		3	3		Typical	2	6	6	6	Typical	2	4	4	4			0		0	0	Typical	2	3	3	3		0.3
ATMG00070.1	NADH dehydrogenase subunit 9, Symb...		3	3		Typical	3	4	4	4	Typical	2	4	4	4			0		0	0	Typical	2	3	3	3		0.375
AT3G11630.1	Thioredoxin superfamily protein		3	3		Typical	2	2	1	1.6	Typical	3	4	1	2.8			0		0	0	Typical	2	2	1	1.6		0.333333
AT3G09810.1	isocitrate dehydrogenase VI, Symbo...		4	4		Typical	3	5	2	2.625	Typical	3	3	1	1.41667			0		0	0	Typical	2	3	2	2.20833		0.375
AT4G09320.1	Nucleoside diphosphate kinase fami...		2	2		Typical	2	5	5	5	Typical	2	3	3	3			0		0	0	Typical	1	2	2	2		0.25
AT1G47260.1	gamma carbonic anhydrase 2, Symbol...		3	3		Typical	3	4	4	4	Typical	2	3	3	3			0		0	0	Typical	2	3	3	3		0.428571
ATCG00580.1	photosystem II reaction center pro...		1	1		Typical	1	3	3	3	Typical	1	3	3	3			0		0	0	Typical	1	3	3	3		0.5
AT5G06290.1	2-cysteine peroxiredoxin B, Symbol...		3	3		Typical	2	2	1	1.4	Subset	2	3	0	1.2			0		0	0	Typical	2	2	1	1.4		0.4
ATMG00510.1	NADH dehydrogenase subunit 7, Symb...		2	2		Typical	2	5	5	5	Typical	1	2	2	2			0		0	0	Typical	1	2	2	2		0.285714
ATCG01060.1	iron-sulfur cluster binding;electr...		2	2		Typical	2	3	3	3	Typical	1	2	2	2			0		0	0	Typical	1	2	2	2		0.4
AT2G19860.1	hexokinase 2, Symbols: ATHXK2, HXK2		3	3		Typical	2	2	1	1.15789	Typical	2	2	1	1.15789			0		0	0	Typical	2	2	1	1.15789		0.5
AT4G28440.1	Nucleic acid-binding, OB-fold-like...		1	1		Typical	1	2	2	2	Typical	1	2	2	2			0		0	0	Typical	1	2	2	2		0.5
AT5G11770.1	NADH-ubiquinone oxidoreductase 20 ...		1	1		Typical	1	2	2	2	Typical	1	2	2	2			0		0	0	Typical	1	2	2	2		0.5
AT3G55800.1	sedoheptulose-bisphosphatase, Symb...		1	1		Typical	1	2	2	2	Typical	1	2	2	2			0		0	0	Typical	1	2	2	2		0.5
AT4G27440.1	protochlorophyllide oxidoreductase...		2	2		Typical	2	5	5	5		0		0	0			0		0	0	Typical	1	1	1	1		0.2
AT2G43940.1	S-adenosyl-L-methionine-dependent ...		2	2			0		0	0	Typical	2	4	4	4		Typical	1	1	1	1		0		0	0		0.25
AT3G13930.1	Dihydrolipoamide acetyltransferase...		8	8			0		0	0	Typical	7	11	11	11			0		0	0	Typical	3	4	4	4		0.363636
AT2G47510.1	fumarase 1, Symbols: FUM1		4	4			0		0	0	Typical	4	6	6	6			0		0	0	Typical	2	2	2	2		0.333333
AT4G39850.3	peroxisomal ABC transporter 1, Sym...		5	5			0		0	0	Typical	4	8	8	8			0		0	0	Typical	2	2	2	2		0.25
OTHER PROTEINS
						P19HA											P19HASKL
						#2					#8						#1					#2						RATIO
Protein Set	Description		#Peptide	#Quant.Peptide		Status	#Peptides	#Spectra	Specific SC	Weighted SC	Status	#Peptides	#Spectra	Specific SC	Weighted SC		Status	#Peptides	#Spectra	Specific SC	Weighted SC	Status	#Peptides	#Spectra	Specific SC	Weighted SC		P19PX/P19
AT3G14420.1	Aldolase-type TIM barrel family pr...		63	63		Typical	54	1180	388	950.87	Typical	60	1563	447	1240.13		Typical	48	926	292	742.58	Typical	50	1906	541	1511.1		1.03245
AT1G23310.1	glutamate:glyoxylate aminotransfer...		80	80		Typical	62	887	567	847.605	Typical	72	934	610	894.113		Typical	57	915	561	871.42	Typical	68	1226	812	1175.03		1.17573
AT3G14415.2	Aldolase-type TIM barrel family pr...		52	52		Typical	42	931	139	368.13	Typical	48	1287	171	493.865		Typical	37	795	161	344.42	Typical	39	1573	208	602.902		1.06763
AT1G68010.2	hydroxypyruvate reductase, Symbols...		55	55		Typical	44	457	457	457	Typical	48	609	609	609		Typical	38	455	455	455	Typical	47	607	607	607		0.996248
AT2G13360.1	alanine:glyoxylate aminotransferas...		43	43		Typical	33	378	378	378	Typical	39	514	514	514		Typical	28	422	422	422	Typical	32	492	492	492		1.02466
AT1G70580.1	alanine-2-oxoglutarate aminotransf...		46	46		Typical	35	407	87	126.395	Typical	42	406	82	121.887		Typical	32	413	59	102.58	Typical	40	544	130	180.967		1.17712
AT5G09660.4	peroxisomal NAD-malate dehydrogena...		23	23		Typical	17	347	338	345.39	Typical	23	401	393	399.569		Typical	18	283	273	281.211	Typical	19	528	520	526.569		1.08422
AT1G20620.1	catalase 3, Symbols: CAT3, SEN2, A...		46	46		Typical	28	425	260	373.264	Typical	44	677	418	586.303		Typical	21	226	142	199.757	Typical	31	593	362	517.367		0.743194
AT2G33150.1	peroxisomal 3-ketoacyl-CoA thiolas...		39	39		Typical	32	190	175	189.091	Typical	39	242	221	240.495		Typical	23	169	160	168.542	Typical	36	325	301	323.487		1.14352
AT4G35090.1	catalase 2, Symbols: CAT2		50	50		Typical	29	271	132	199.663	Typical	40	550	298	421.409		Typical	17	130	65	94.3885	Typical	45	547	329	440.764		0.824604
ATCG00490.1	ribulose-bisphosphate carboxylases...		38	38		Typical	28	177	177	177	Typical	37	227	227	227		Typical	16	120	120	120	Typical	28	187	187	187		0.759901
AT2G22780.1	peroxisomal NAD-malate dehydrogena...		22	22		Typical	17	82	73	74.6099	Typical	16	89	81	82.431		Typical	13	61	51	52.7888	Typical	17	135	127	128.431		1.1462
AT3G01910.1	sulfite oxidase, Symbols: SOX, AT-...		24	24		Typical	21	81	81	81	Typical	22	82	82	82		Typical	13	61	61	61	Typical	21	116	116	116		1.08589
AT1G20630.1	catalase 1, Symbols: CAT1		23	23		Typical	14	120	16	22.0726	Typical	22	167	28	36.2878		Typical	7	57	4	6.855	Typical	21	197	29	38.8685		0.885017
AT2G06050.2	oxophytodienoate-reductase 3, Symb...		22	22		Typical	17	51	51	51	Typical	20	63	63	63		Typical	15	51	51	51	Typical	19	83	83	83		1.17544
AT3G56460.1	GroES-like zinc-binding alcohol de...		16	16		Typical	15	49	49	49	Typical	14	45	45	45		Typical	10	40	40	40	Typical	14	61	61	61		1.07447
AT4G29010.1	Enoyl-CoA hydratase/isomerase fami...		34	34		Typical	22	66	66	66	Typical	29	99	99	99		Typical	11	38	38	38	Typical	26	87	87	87		0.757576
AT4G16760.1	acyl-CoA oxidase 1, Symbols: ACX1,...		27	27		Typical	21	72	64	71.1611	Typical	25	77	70	76.2659		Typical	11	38	38	38	Typical	22	71	67	70.5805		0.731544
AT5G48880.2	peroxisomal 3-keto-acyl-CoA thiola...		19	19		Typical	14	43	37	41.0524	Typical	13	41	31	36.9181		Typical	9	38	35	37.3397	Typical	18	73	60	68.8848		1.32143
AT3G51840.1	acyl-CoA oxidase 4, Symbols: ACX4,...		17	17		Typical	16	46	46	46	Typical	14	62	62	62		Typical	8	35	35	35	Typical	12	63	63	63		0.907407
AT3G12800.1	short-chain dehydrogenase-reductas...		15	15		Typical	12	52	52	52	Typical	14	60	60	60		Typical	9	34	34	34	Typical	14	60	60	60		0.839286
AT5G11520.1	aspartate aminotransferase 3, Symb...		21	21		Typical	15	52	47	51.2051	Typical	19	59	53	58.0462		Typical	10	32	26	31.0462	Typical	13	40	38	39.6821		0.648649
AT2G35370.1	glycine decarboxylase complex H, S...		8	8		Typical	8	32	13	22.2031	Typical	7	37	20	28.2344		Typical	5	27	16	21.3281	Typical	8	27	13	19.7812		0.782609
AT1G53240.1	Lactate/malate dehydrogenase famil...		17	17		Typical	10	48	42	47.8703	Typical	17	63	58	62.8919		Typical	6	25	24	24.9784	Typical	11	58	57	57.9784		0.747748
AT1G20510.1	OPC-8:0 CoA ligase1, Symbols: OPCL1		23	23		Typical	17	51	51	51	Typical	19	50	50	50		Typical	10	24	24	24	Typical	18	65	65	65		0.881188
AT4G05530.1	indole-3-butyric acid response 1, ...		12	12		Typical	10	31	31	31	Typical	11	26	26	26		Typical	5	24	24	24	Typical	10	33	33	33		1
AT2G07698.1	ATPase, F1 complex, alpha subunit ...		23	23		Typical	18	57	55	56.4935	Typical	21	58	54	56.9869		Typical	8	23	22	22.7467	Typical	18	42	40	41.4935		0.565217
AT1G32470.1	Single hybrid motif superfamily pr...		7	7		Typical	7	34	15	24.7969	Typical	6	37	20	28.7656		Typical	6	23	12	17.6719	Typical	7	33	19	26.2188		0.788732
AT3G16910.1	acyl-activating enzyme 7, Symbols:...		22	22		Typical	8	27	27	27	Typical	15	36	36	36		Typical	8	22	22	22	Typical	17	50	50	50		1.14286
AT1G76150.1	enoyl-CoA hydratase 2, Symbols: EC...		12	12		Typical	10	24	24	24	Typical	9	22	22	22		Typical	7	21	21	21	Typical	9	27	27	27		1.04348
AT3G05970.1	long-chain acyl-CoA synthetase 6, ...		24	24		Typical	20	52	50	51.7157	Typical	21	54	52	53.7157		Typical	8	19	17	18.7157	Typical	16	51	50	50.8579		0.660377
AT1G29910.1-AT1G29920.1	chlorophyll A/B bindin...		8	8		Typical	2	12	0	7.38462	Typical	8	31	9	26.2115		Typical	2	19	0	14.3846	Typical	3	12	2	8.53846		0.72093
AT2G34420.1	photosystem II light harvesting co...		6	6		Sameset	2	12	0	0	Typical	6	23	0	0		Sameset	2	19	0	0	Subset	2	10	0	0		0.828571
AT3G48170.1	aldehyde dehydrogenase 10A9, Symbo...		22	22		Typical	15	48	48	48	Typical	20	50	50	50		Typical	5	17	17	17	Typical	16	58	58	58		0.765306
AT1G49670.2	ARP protein (REF), Symbols: NQR		25	25		Typical	18	49	49	49	Typical	21	53	53	53		Typical	8	16	16	16	Typical	16	41	41	41		0.558824
AT3G08580.1	ADP/ATP carrier 1, Symbols: AAC1		15	15		Typical	13	41	35	39.6364	Typical	15	46	41	44.8636		Typical	5	16	14	15.5455	Typical	12	32	29	31.3182		0.551724
AT4G05160.1	AMP-dependent synthetase and ligas...		17	17		Typical	15	37	37	37	Typical	15	35	35	35		Typical	7	16	16	16	Typical	12	34	34	34		0.694444
AT5G65940.1	beta-hydroxyisobutyryl-CoA hydrola...		14	14		Typical	9	31	31	31	Typical	14	40	40	40		Typical	4	14	14	14	Typical	11	38	38	38		0.732394
AT3G27820.1	monodehydroascorbate reductase 4, ...		19	19		Typical	14	37	37	37	Typical	16	38	38	38		Typical	5	14	14	14	Typical	14	36	36	36		0.666667
AT1G06290.1	acyl-CoA oxidase 3, Symbols: ACX3,...		31	31		Typical	22	52	52	52	Typical	28	65	65	65		Typical	6	13	13	13	Typical	23	60	60	60		0.623932
AT2G45740.1	peroxin 11D, Symbols: PEX11D		7	7		Typical	5	16	10	14.8889	Typical	6	22	17	21.0741		Typical	3	13	5	11.5185	Typical	4	22	12	20.1481		0.921053
ATCG00280.1	photosystem II reaction center pro...		6	6		Typical	6	15	15	15	Typical	4	10	10	10		Typical	3	13	13	13	Typical	3	11	11	11		0.96
AT1G04710.1	peroxisomal 3-ketoacyl-CoA thiolas...		13	13		Typical	8	27	7	8.85681	Typical	10	44	16	18.5871		Typical	2	12	0	1.11876	Typical	12	58	23	26.6281		0.985915
ATCG00120.1	ATP synthase subunit alpha, Symbol...		13	13		Typical	10	20	18	18.5066	Typical	9	21	17	18.0131		Typical	7	12	11	11.2533	Typical	8	14	12	12.5066		0.634146
AT5G41210.1	glutathione S-transferase THETA 1,...		11	11		Typical	6	17	10	17	Typical	7	18	11	18		Typical	5	12	4	12	Typical	6	20	14	20		0.914286
AT2G05070.1	photosystem II light harvesting co...		5	5		Typical	2	12	4	8.30769	Typical	5	11	4	7.76923		Typical	2	12	4	8.30769	Typical	2	8	2	5.23077		0.869565
AT5G18100.1	copper/zinc superoxide dismutase 3...		6	6		Typical	5	14	14	14	Typical	3	9	9	9		Typical	2	10	10	10	Typical	6	16	16	16		1.13043
AT5G63380.1	AMP-dependent synthetase and ligas...		15	15		Typical	9	17	17	17	Typical	12	20	20	20		Typical	5	9	9	9	Typical	12	29	29	29		1.02703
AT5G19550.1	aspartate aminotransferase 2, Symb...		8	8		Typical	3	14	9	9.79487	Typical	6	15	9	9.95385		Typical	2	9	3	3.95385	Typical	5	12	10	10.3179		0.724138
AT5G16370.1	acyl activating enzyme 5, Symbols:...		11	11		Typical	10	24	24	24	Typical	11	33	33	33		Typical	3	8	8	8	Typical	10	22	22	22		0.526316
AT2G34430.1	light-harvesting chlorophyll-prote...		6	6		Subset	1	8	0	0.307692	Typical	6	18	1	3.01923		Subset	1	8	0	0.307692	Subset	1	6	0	0.230769		0.538462
AT1G15820.1	light harvesting complex photosyst...		3	3		Typical	2	4	4	4	Typical	3	9	9	9		Typical	2	8	8	8	Typical	2	4	4	4		0.923077
AT3G61070.1	peroxin 11E, Symbols: PEX11E		4	4		Subset	1	6	0	0.555555	Typical	3	8	3	3.46296		Subset	1	8	0	0.740741	Typical	3	12	2	2.92593		1.42857
AT1G01820.1	peroxin 11c, Symbols: PEX11C		3	3		Typical	2	7	1	1.55556	Typical	3	7	2	2.46296		Subset	1	8	0	0.740741	Typical	2	12	2	2.92593		1.42857
ATCG00020.1	photosystem II reaction center pro...		2	2		Typical	2	5	5	5	Typical	2	5	5	5		Typical	1	8	8	8	Typical	1	4	4	4		1.2
AT4G35000.1	ascorbate peroxidase 3, Symbols: APX3		18	18		Typical	7	21	21	21	Typical	16	64	64	64		Typical	3	7	7	7	Typical	15	80	80	80		1.02353
AT3G12780.1	phosphoglycerate kinase 1, Symbols...		16	16		Typical	11	22	20	21.9444	Typical	14	29	27	28.9444		Typical	4	7	6	6.97222	Typical	12	19	17	18.9444		0.509804
AT1G50510.1	indigoidine synthase A family protein		11	11		Typical	9	19	19	19	Typical	9	20	20	20		Typical	3	7	7	7	Typical	10	22	22	22		0.74359
AT5G13490.1	ADP/ATP carrier 2, Symbols: AAC2		6	6		Typical	6	16	10	11.3636	Typical	6	14	9	10.1364		Typical	2	7	5	5.45455	Typical	4	14	11	11.6818		0.7
ATCG00540.1	photosynthetic electron transfer A...		4	4		Typical	4	8	8	8	Typical	3	6	6	6		Typical	3	7	7	7	Typical	3	6	6	6		0.928571
AT5G41220.1	glutathione S-transferase THETA 3,...		3	3		Subset	2	6	0	0	Subset	1	5	0	0		Typical	2	7	0	0	Subset	2	4	0	0		1
ATCG00270.1	photosystem II reaction center pro...		4	4		Typical	4	9	9	9	Typical	3	8	8	8		Typical	3	6	6	6	Typical	2	5	5	5		0.647059
AT3G14130.1	Aldolase-type TIM barrel family pr...		5	5		Typical	2	4	2	2.66667	Typical	4	8	1	3.33333		Typical	2	6	2	3.33333	Typical	4	14	4	7.33333		1.66667
AT1G74920.1	aldehyde dehydrogenase 10A8, Symbo...		1	1		Typical	1	6	6	6	Typical	1	4	4	4		Typical	1	6	6	6	Typical	1	4	4	4		1
AT4G16210.1	enoyl-CoA hydratase/isomerase A, S...		12	12		Typical	8	14	14	14	Typical	10	18	18	18		Typical	2	5	5	5	Typical	8	15	15	15		0.625
AT1G07920.1-AT1G07930.1-AT1G07940.1-AT5G60390....	Elongation factor 1-alpha 3		8	8		Typical	5	11	11	11	Typical	7	17	17	17		Typical	2	5	5	5	Typical	7	22	22	22		0.964286
AT2G26230.1	uricase / urate oxidase / nodulin ...		9	9		Typical	6	12	12	12	Typical	8	13	13	13		Typical	2	5	5	5	Typical	6	12	12	12		0.68
AT3G14150.1	Aldolase-type TIM barrel family pr...		8	8		Typical	3	5	3	4.33333	Typical	8	15	8	12.6667		Subset	1	4	0	2.66667	Typical	7	17	7	13.6667		1.05
AT5G58220.1	transthyretin-like protein, Symbol...		6	6		Typical	2	4	4	4	Typical	5	11	11	11		Typical	2	4	4	4	Typical	4	9	9	9		0.866667
AT1G06460.1	alpha-crystallin domain 32.1, Symb...		4	4		Typical	3	7	7	7	Typical	3	8	8	8		Typical	2	4	4	4	Typical	3	10	10	10		0.933333
AT5G08670.1	ATP synthase alpha/beta family pro...		23	23		Typical	17	43	39	41.5233	Typical	22	82	78	80.5233		Typical	2	3	2	2.63082	Typical	14	61	57	59.5233		0.512
AT3G06810.1	acyl-CoA dehydrogenase-related, Sy...		24	24		Typical	15	35	35	35	Typical	20	46	46	46		Typical	1	3	3	3	Typical	18	48	48	48		0.62963
AT1G60550.1	enoyl-CoA hydratase/isomerase D, S...		14	14		Typical	5	12	12	12	Typical	12	26	26	26		Typical	1	3	3	3	Typical	10	30	30	30		0.868421
AT4G38970.1	fructose-bisphosphate aldolase 2, ...		10	10		Typical	7	14	13	13.6301	Typical	7	17	17	17		Typical	2	3	3	3	Typical	6	13	13	13		0.516129
AT5G48230.2	acetoacetyl-CoA thiolase 2, Symbol...		10	10		Typical	6	11	11	11	Typical	7	14	14	14		Typical	2	3	3	3	Typical	7	21	21	21		0.96
AT5G43940.2	GroES-like zinc-binding dehydrogen...		9	9		Typical	7	13	13	13	Typical	6	12	12	12		Typical	3	3	3	3	Typical	8	17	17	17		0.8
AT3G01980.3	NAD(P)-binding Rossmann-fold super...		7	7		Typical	6	10	10	10	Typical	5	7	7	7		Typical	2	3	3	3	Typical	4	8	8	8		0.647059
AT1G72370.1	40s ribosomal protein SA, Symbols:...		5	5		Typical	3	4	2	3.81818	Typical	3	7	3	6.63636		Typical	2	3	1	2.81818	Typical	4	9	4	8.54546		1.09091
AT1G01710.1	Acyl-CoA thioesterase family protein		8	8		Typical	4	8	8	8	Typical	4	6	6	6		Typical	3	3	3	3	Typical	5	9	9	9		0.857143
AT5G41240.1	glutathione S-transferase THETA 2,...		3	3		Subset	2	2	0	0	Subset	1	2	0	0		Typical	2	3	0	0	Subset	2	3	0	0		1.5
AT3G58750.1	citrate synthase 2, Symbols: CSY2		18	18		Typical	5	9	3	6.58621	Typical	16	54	36	47.7241		Sameset	1	2	0	1.03448	Typical	13	53	36	46.7241		0.873016
AT2G42790.1	citrate synthase 3, Symbols: CSY3		17	17		Typical	8	13	8	10.4138	Typical	16	46	32	39.2759		Typical	1	2	0	0.965517	Typical	12	43	30	36.2759		0.762712
AT3G01500.2	carbonic anhydrase 1, Symbols: CA1		15	15		Typical	8	17	6	12.1346	Typical	12	29	14	22.3654		Typical	2	2	0	1.11538	Typical	13	35	9	23.5		0.804348
AT5G14740.1	carbonic anhydrase 2, Symbols: CA2...		14	14		Subset	5	11	0	4.86538	Typical	11	24	9	15.6346		Sameset	2	2	0	0.884615	Typical	14	40	14	25.5		1.2
AT5G43280.1	delta(3,5),delta(2,4)-dienoyl-CoA ...		8	8		Typical	5	13	13	13	Typical	7	16	16	16		Typical	1	2	2	2	Typical	7	17	17	17		0.655172
AT3G52880.2	monodehydroascorbate reductase 1, ...		10	10		Typical	4	6	6	6	Typical	7	10	10	10		Typical	2	2	2	2	Typical	7	16	16	16		1.125
AT4G13940.1	S-adenosyl-L-homocysteine hydrolas...		6	6		Typical	4	6	6	6	Typical	6	10	10	10		Sameset	1	2	2	2	Typical	5	11	11	11		0.8125
AT5G23050.1	acyl-activating enzyme 17, Symbols...		9	9		Typical	5	7	7	7	Typical	6	7	7	7		Sameset	1	2	2	2	Typical	7	11	11	11		0.928571
AT4G08870.1	Arginase/deacetylase superfamily p...		4	4		Typical	2	4	2	3.9	Typical	4	6	5	5.95		Typical	1	2	2	2	Typical	3	10	10	10		1.2
AT2G41530.1	S-formylglutathione hydrolase, Sym...		3	3		Typical	3	3	3	3	Typical	3	5	5	5		Typical	1	2	2	2	Typical	2	3	3	3		0.625
AT3G04770.1	40s ribosomal protein SA B, Symbol...		4	4		Typical	2	3	1	1.18182	Subset	2	4	0	0.363636		Subset	1	2	0	0.181818	Subset	3	5	0	0.454545		1
AT3G47430.1	peroxin 11B, Symbols: PEX11B		3	3		Typical	2	6	6	6	Typical	2	3	3	3		Typical	1	2	2	2	Typical	3	8	8	8		1.11111
AT2G33040.1	gamma subunit of Mt ATP synthase, ...		3	3		Typical	2	2	2	2	Typical	1	2	2	2		Typical	1	2	2	2	Typical	1	2	2	2		1
AT5G24165.1	unknown protein		1	1		Typical	1	2	2	2	Typical	1	2	2	2		Typical	1	2	2	2	Typical	1	2	2	2		1
AT1G65930.1	cytosolic NADP+-dependent isocitra...		10	10		Typical	3	3	1	1.96296	Typical	6	10	5	7.40741		Subset	1	1	0	0.481482	Typical	6	9	7	7.96296		0.769231
AT2G39970.1	Mitochondrial substrate carrier fa...		4	4		Typical	3	5	5	5	Typical	3	4	4	4		Typical	1	1	1	1	Typical	4	5	5	5		0.666667
AT1G79550.1	phosphoglycerate kinase, Symbols: PGK		3	3		Subset	1	2	0	0.0555556	Subset	1	2	0	0.0555556		Subset	1	1	0	0.0277778	Typical	3	4	2	2.05556		1.25
AT1G11860.1	Glycine cleavage T-protein family		27	27		Typical	13	26	26	26	Typical	26	144	144	144			0		0	0	Typical	21	90	90	90		0.529412
AT4G37930.1	serine transhydroxymethyltransfera...		34	34		Typical	2	3	3	3	Typical	32	139	139	139			0		0	0	Typical	27	97	97	97		0.683099
AT2G39730.1	rubisco activase, Symbols: RCA		15	15		Typical	8	25	25	25	Typical	14	43	43	43			0		0	0	Typical	10	39	39	39		0.573529
AT4G14430.1	indole-3-butyric acid response 10,...		7	7		Typical	5	11	11	11	Typical	7	20	20	20			0		0	0	Typical	5	17	17	17		0.548387
AT1G56070.1	Ribosomal protein S5/Elongation fa...		12	12		Typical	3	5	5	5	Typical	7	14	14	14			0		0	0	Typical	10	15	15	15		0.789474
AT1G13440.1	glyceraldehyde-3-phosphate dehydro...		11	11		Typical	2	5	5	5	Typical	7	12	12	12			0		0	0	Typical	8	16	16	16		0.941176
AT2G24270.4	aldehyde dehydrogenase 11A3, Symbo...		6	6		Typical	2	3	3	3	Typical	5	10	10	10			0		0	0	Typical	5	11	11	11		0.846154
AT3G09820.1	adenosine kinase 1, Symbols: ADK1,...		6	6		Typical	3	4	4	4	Typical	3	6	6	6			0		0	0	Typical	6	8	8	8		0.8
AT3G58740.1	citrate synthase 1, Symbols: CSY1		3	3		Subset	1	1	0	0	Typical	3	6	0	0			0		0	0	Subset	2	4	0	0		0.571429
AT3G24170.1	glutathione-disulfide reductase, S...		6	6		Typical	3	5	5	5	Typical	3	5	5	5			0		0	0	Typical	4	7	7	7		0.7
AT3G13920.2	eukaryotic translation initiation ...		4	4		Sameset	3	4	4	4	Sameset	3	5	5	5			0		0	0	Typical	3	7	7	7		0.777778
AT4G16566.1	histidine triad nucleotide-binding...		3	3		Typical	2	4	4	4	Typical	3	5	5	5			0		0	0	Typical	3	7	7	7		0.777778
AT4G00520.2	Acyl-CoA thioesterase family protein		5	5		Typical	3	5	5	5	Typical	3	4	4	4			0		0	0	Typical	5	9	9	9		1
AT2G31610.1	Ribosomal protein S3 family protein		3	3		Typical	2	4	4	4	Typical	3	4	4	4			0		0	0	Typical	2	6	6	6		0.75
AT1G57720.1	Translation elongation factor EF1B...		3	3		Typical	1	2	2	2	Typical	3	4	4	4			0		0	0	Typical	2	4	4	4		0.666667
AT3G44320.1	nitrilase 3, Symbols: NIT3, AtNIT3		2	2		Typical	1	2	2	2	Typical	2	4	4	4			0		0	0	Typical	2	4	4	4		0.666667
AT3G62530.1	ARM repeat superfamily protein		2	2		Typical	1	1	1	1	Typical	2	4	4	4			0		0	0	Typical	2	3	3	3		0.6
AT5G09810.1	actin 7, Symbols: ACT7		5	5		Typical	3	3	1	2	Sameset	2	3	2	2.5			0		0	0	Sameset	4	7	6	6.5		1.16667
AT1G49240.1	actin 8, Symbols: ACT8		6	6		Subset	2	2	0	1	Typical	3	3	2	2.5			0		0	0	Typical	5	8	7	7.5		1.6
AT1G72170.1	Domain of unknown function (DUF543)		2	2		Typical	1	2	2	2	Typical	2	3	3	3			0		0	0	Typical	2	3	3	3		0.6
AT2G20260.1	photosystem I subunit E-2, Symbols...		2	2		Subset	1	1	0	0.25	Typical	2	3	1	1.5			0		0	0	Typical	2	3	1	1.5		0.75
AT1G04290.1	Thioesterase superfamily protein		2	2		Typical	2	4	4	4	Typical	1	2	2	2			0		0	0	Typical	2	4	4	4		0.666667
AT2G31670.1	Stress responsive alpha-beta barre...		3	3		Typical	2	3	3	3	Typical	1	2	2	2			0		0	0	Typical	2	3	3	3		0.6
AT2G21170.1	triosephosphate isomerase, Symbols...		2	2		Typical	1	2	2	2	Typical	2	2	1	1.3125			0		0	0	Typical	2	4	2	2.625		1
AT3G26520.1	tonoplast intrinsic protein 2, Sym...		1	1		Typical	1	2	2	2	Typical	1	1	1	1			0		0	0	Typical	1	2	2	2		0.666667
AT3G51660.1	Tautomerase/MIF superfamily protein		1	1		Typical	1	3	3	3		0		0	0			0		0	0	Typical	1	3	3	3		1
ATMG00160.1	cytochrome oxidase 2, Symbols: COX2		1	1		Typical	1	2	2	2		0		0	0			0		0	0	Typical	1	2	2	2		1
AT2G28900.1	outer plastid envelope protein 16-...		1	1		Typical	1	2	2	2		0		0	0			0		0	0	Typical	1	2	2	2		1
AT3G17390.1	S-adenosylmethionine synthetase fa...		3	3			0		0	0	Typical	3	4	4	4			0		0	0	Typical	3	7	7	7		1.75
AT1G78900.1	vacuolar ATP synthase subunit A, S...		4	4			0		0	0	Typical	2	6	6	6			0		0	0	Typical	4	10	10	10		1.66667
AT2G36530.1	Enolase, Symbols: LOS2, ENO2		4	4			0		0	0	Typical	2	3	3	3			0		0	0	Typical	4	5	5	5		1.66667
AT5G62810.1	peroxin 14, Symbols: PEX14, ATPEX1...		13	13			0		0	0	Typical	8	12	12	12			0		0	0	Typical	13	19	19	19		1.58333
AT1G22780.1-AT1G34030.1-AT4G09800.1	Ribosomal ...		3	3			0		0	0	Typical	2	4	4	4			0		0	0	Typical	2	6	6	6		1.5
AT3G52930.1	Aldolase superfamily protein		7	7			0		0	0	Typical	5	10	7	9.57143			0		0	0	Typical	7	14	11	13.5714		1.4
AT3G02360.2	6-phosphogluconate dehydrogenase f...		11	11			0		0	0	Typical	8	11	7	10.2941			0		0	0	Typical	8	15	7	13.5882		1.36364
AT4G13930.1	serine hydroxymethyltransferase 4,...		2	2			0		0	0	Typical	2	3	3	3			0		0	0	Typical	2	4	4	4		1.33333
AT2G37190.1	Ribosomal protein L11 family protein		2	2			0		0	0	Typical	2	4	4	4			0		0	0	Typical	2	5	5	5		1.25
AT1G55490.1	chaperonin 60 beta, Symbols: CPN60...		7	7			0		0	0	Typical	5	7	7	7			0		0	0	Typical	5	8	8	8		1.14286
AT5G63400.1	adenylate kinase 1, Symbols: ADK1		5	5			0		0	0	Typical	4	6	6	6			0		0	0	Typical	3	6	6	6		1
AT3G11510.1	Ribosomal protein S11 family protein		4	4			0		0	0	Typical	3	5	2	3.5			0		0	0	Typical	4	5	2	3.5		1
AT2G36160.1	Ribosomal protein S11 family protein		4	4			0		0	0	Typical	3	5	2	3.5			0		0	0	Typical	4	5	2	3.5		1
AT2G17360.1	Ribosomal protein S4 (RPS4A) famil...		3	3			0		0	0	Typical	2	4	4	4			0		0	0	Typical	2	4	4	4		1
AT5G08530.1	51 kDa subunit of complex I, Symbo...		3	3			0		0	0	Typical	1	3	3	3			0		0	0	Typical	3	3	3	3		1
AT5G23140.1	nuclear-encoded CLP protease P7, S...		3	3			0		0	0	Typical	2	2	2	2			0		0	0	Typical	2	2	2	2		1
AT4G11150.1	vacuolar ATP synthase subunit E1, ...		3	3			0		0	0	Typical	2	2	2	2			0		0	0	Typical	2	2	2	2		1
AT2G13560.1	NAD-dependent malic enzyme 1, Symb...		3	3			0		0	0	Typical	2	2	2	2			0		0	0	Typical	2	2	2	2		1
AT4G20260.4	plasma-membrane associated cation-...		1	1			0		0	0	Typical	1	2	2	2			0		0	0	Typical	1	2	2	2		1
AT2G41790.1	Insulinase (Peptidase family M16) ...		1	1			0		0	0	Typical	1	2	2	2			0		0	0	Typical	1	2	2	2		1
AT5G16570.1	glutamine synthetase 1;4, Symbols:...		1	1			0		0	0	Typical	1	2	2	2			0		0	0	Typical	1	2	2	2		1
AT5G66570.1	PS II oxygen-evolving complex 1, S...		6	6			0		0	0	Typical	5	7	7	7			0		0	0	Typical	4	6	6	6		0.857143
AT5G17920.1	Cobalamin-independent synthase fam...		13	13			0		0	0	Typical	12	27	27	27			0		0	0	Typical	10	22	22	22		0.814815
AT5G47040.1	lon protease 2, Symbols: LON2		5	5			0		0	0	Typical	4	4	4	4			0		0	0	Typical	3	3	3	3		0.75
AT2G30860.1	glutathione S-transferase PHI 9, S...		2	2			0		0	0	Typical	2	3	3	3			0		0	0	Typical	2	2	2	2		0.666667
AT3G16640.1	translationally controlled tumor p...		1	1			0		0	0	Typical	1	3	3	3			0		0	0	Typical	1	2	2	2		0.666667
